# Supplementary material for: Retinal Vein Occlusion after COVID-19 Vaccination—A Review
Source: Vaccines (Basel). 2023 Jul 26;11(8):1281. doi: 10.3390/vaccines11081281 (PMC10459858; doi:10.3390/vaccines11081281)
Supplement: Supplementary file 1 [file vaccines-11-01281-s001.zip]

Archive with 1 entries (1 files):
- vaccines-2488543-supplementary.pdf
